# Supplementary material for: The Wnt signaling receptor Fzd9 is essential for Myc-driven tumorigenesis in pancreatic islets
Source: Life Sci Alliance. 2021 Mar 2;4(5):e201900490. doi: 10.26508/lsa.201900490 (PMC8008953; doi:10.26508/lsa.201900490)
Supplement: Supplementary file 2 [file LSA-2019-00490_TableS2.xls]

## Sheet: Supplementary Table 2
Supplementary Table 2: Various gene sets related to β-cell differentiation appear differentially expressed in the absence of Fzd9. Gene sets related to β-cell differentiation with a False Discovery Rate (FDR) below 0.15 that appeared differentially expressed in our GSEA.
Gene Set	SIZE	NES	FDR
			q-val
HALLMARK_TNFA_SIGNALING_VIA_NFKB	195	-2.56	0
HALLMARK_MTORC1_SIGNALING	192	-2.18	0
HALLMARK_CHOLESTEROL_HOMEOSTASIS	69	-2.14	0
HALLMARK_HEDGEHOG_SIGNALING	35	-1.37	0.0534
REACTOME_DIABETES_PATHWAYS	120	-3.56	0
PID_INSULIN_PATHWAY	44	-2.93	0
REACTOME_SIGNALING_BY_NOTCH	93	-2.26	0.0102
KEGG_PANCREATIC_CANCER	69	-2.53	0.0025
REACTOME_SIGNALING_BY_INSULIN_RECEPTOR	102	-2.06	0.0239
REACTOME_INSULIN_RECEPTOR_SIGNALLING_CASCADE	82	-2.04	0.0255
BIOCARTA_INSULIN_PATHWAY	21	-1.96	0.0338
REACTOME_INSULIN_SYNTHESIS_AND_PROCESSING	19	-1.78	0.064
KEGG_TYPE_II_DIABETES_MELLITUS	45	-1.57	0.1175
BAELDE_DIABETIC_NEPHROPATHY_DN	405	-1.8	0.0242
NAKAMURA_ADIPOGENESIS_EARLY_UP	51	-1.75	0.034
GRUETZMANN_PANCREATIC_CANCER_UP	334	-1.72	0.0402
SATO_SILENCED_EPIGENETICALLY_IN_PANCREATIC_CANCER	39	-1.46	0.1242
AGUIRRE_PANCREATIC_CANCER_COPY_NUMBER_UP	259	-1.46	0.1257
GRUETZMANN_PANCREATIC_CANCER_DN	190	-1.45	0.1351
KEGG_INSULIN_SIGNALING_PATHWAY	133	-1.46	0.1495
V$ATF_01	238	-1.88	0.0288
V$CREB_Q2_01	205	-1.76	0.1163
V$E4F1_Q6	262	-1.73	0.1346
V$CREBP1_Q2	236	-1.73	0.1035
V$CREB_Q4_01	197	-1.71	0.099
V$CREB_01	241	-1.71	0.0842
V$CREB_Q4	249	-1.7	0.0813
V$ATF_B	176	-1.65	0.1269
