# Supplementary material for: The Wnt signaling receptor Fzd9 is essential for Myc-driven tumorigenesis in pancreatic islets
Source: Life Sci Alliance. 2021 Mar 2;4(5):e201900490. doi: 10.26508/lsa.201900490 (PMC8008953; doi:10.26508/lsa.201900490)
Supplement: Supplementary file 3 [file LSA-2019-00490_TableS3.xls]

## Sheet: Supplementary Table 3
Supplementary Table 3: Various Myc-related gene sets appear differentially expressed in the absence of Fzd9. Gene sets related to Myc with a False Discovery Rate (FDR) below 0.15 that appeared differentially expressed in our GSEA.
Gene Set	SIZE	NES	FDR
			q-val
HALLMARK_MYC_TARGETS_V1	198	-1.78	0.0012
HALLMARK_MYC_TARGETS_V2	58	-1.6	0.0098
PID_MYC_ACTIV_PATHWAY	77	-1.92	0.0372
PID_MYC_REPRESS_PATHWAY	62	-1.87	0.046
WEI_MYCN_TARGETS_WITH_E_BOX	707	-1.82	0.022
SOUCEK_MYC_TARGETS	7	-1.81	0.0236
SCHUHMACHER_MYC_TARGETS_UP	75	-1.8	0.0251
KIM_MYC_AMPLIFICATION_TARGETS_DN	81	-1.78	0.0282
MORI_EMU_MYC_LYMPHOMA_BY_ONSET_TIME_DN	16	-1.76	0.0309
SCHLOSSER_MYC_TARGETS_REPRESSED_BY_SERUM	147	-1.75	0.0327
SCHLOSSER_MYC_TARGETS_AND_SERUM_RESPONSE_DN	46	-1.73	0.0375
ALFANO_MYC_TARGETS	225	-1.71	0.041
LEE_LIVER_CANCER_MYC_TGFA_UP	59	-1.68	0.0504
SCHLOSSER_MYC_AND_SERUM_RESPONSE_SYNERGY	31	-1.67	0.0516
KIM_MYC_AMPLIFICATION_TARGETS_UP	184	-1.66	0.0539
DANG_REGULATED_BY_MYC_DN	239	-1.65	0.0567
BENPORATH_MYC_MAX_TARGETS	712	-1.58	0.076
WANG_NEOPLASTIC_TRANSFORMATION_BY_CCND1_MYC	21	-1.57	0.0837
MENSSEN_MYC_TARGETS	49	-1.56	0.0845
BILD_MYC_ONCOGENIC_SIGNATURE	179	-1.55	0.0898
KIM_MYCL1_AMPLIFICATION_TARGETS_UP	12	-1.54	0.0921
KIM_MYCN_AMPLIFICATION_TARGETS_UP	84	-1.54	0.0923
COLLER_MYC_TARGETS_UP	24	-1.53	0.0959
SANSOM_WNT_PATHWAY_REQUIRE_MYC	57	-1.52	0.1026
KIM_MYCN_AMPLIFICATION_TARGETS_DN	88	-1.49	0.1133
CAIRO_PML_TARGETS_BOUND_BY_MYC_DN	14	-1.48	0.1177
BENPORATH_MYC_TARGETS_WITH_EBOX	218	-1.45	0.132
MYC_UP.V1_UP	150	-2	0.011
