# Supplementary material for: The Wnt signaling receptor Fzd9 is essential for Myc-driven tumorigenesis in pancreatic islets
Source: Life Sci Alliance. 2021 Mar 2;4(5):e201900490. doi: 10.26508/lsa.201900490 (PMC8008953; doi:10.26508/lsa.201900490)
Supplement: Supplementary file 4 [file LSA-2019-00490_TableS4.xls]

## Sheet: Supplementary Table 4
Supplementary Table 4: Sequences of primers used for qPCR analysis.
Target gene	Forward primer	Reverse primer
POLD2	5'-AACCGACCCGTTCATCTTTC-3'	5'-AACAGCCACTAACAGCACTAC-3'
GPC1	5'-GGAATCTGGTTTCCTCCTATGG-3'	5'-GCCTTCCTGGATATAGCAACTC-3'
RPL34	5'-TCCAGCGTTTGACATACCGC-3'	5'-TAGGTGCTTTCCCAACCTTCT-3'
SRSF7	5'-AGGACGGAGGTCAAGATCAG-3'	5'-GGGGAACGACTTCTTTTAGGAGA-3'
JUNB	5'-TCACGACGACTCTTACGCAG-3'	5'-CCTTGAGACCCCGATAGGGA-3'
ACTB	5'-CAGAAGGAGATTACTGCTCTGGCT-3'	5'-TACTCCTGCTTGCTGATCCACATC-3'
B2M (Beta-2-Microglobulin)	5'-TGCTACTCGGCGCTTCAGTC-3'	5'-AGGCGGGTGGAACTGTGTTAC-3'
